# Supplementary material for: In vivo trafficking of a tumor-targeting IgE antibody: molecular imaging demonstrates rapid hepatobiliary clearance compared to IgG counterpart
Source: Oncoimmunology. 2021 Sep 6;10(1):1966970. doi: 10.1080/2162402X.2021.1966970 (PMC8425638; doi:10.1080/2162402X.2021.1966970)
Supplement: Supplemental Material [file KONI_A_1966970_SM4747.zip]

Archive with 1 entries (1 files):
- IgE_paper_FMA_supplement_revision1_CLEAN.docx
